# Supplementary material for: Identification and prediction of developmental enhancers in sea urchin embryos
Source: BMC Genomics. 2021 Oct 19;22:751. doi: 10.1186/s12864-021-07936-0 (PMC8527612; doi:10.1186/s12864-021-07936-0)
Supplement: Supplementary file 2 — Additional file 2: Supplementary Table 1. Genomic locations, genomic signals and reporter activities of the 389 CRMs. [file 12864_2021_7936_MOESM2_ESM.xlsx]

## Sheet: Tbl_12h_48h_3.1_EXP_logit_PRO_s
Sccaffold #	start	end	CRM	Expression 12h	Expression 24h	Activity 12h	Activity 24h	PolII rpm sum	ATAC rpm 12h	ATAC rpm 20h	dREG rpm sum 20h	dREG rpm sum 12h
Scaffold119	785208	787666	Dlx_Ur_02~4.1	1	4.1	0	1	20525	488.41	795.582	150.181	6.53196
Scaffold119	786307	787665	Dlx_Ur_01~3.8	1.4	3.8	0	1	20525	488.41	795.582	150.181	6.53196
Scaffold119	790968	793526	Dlx_Ir_01~0.8	0.9	0.8	0	0	13153	344.263	438.276	74.1748	0
Scaffold119	794670	797798	Dlx_Ir_02~2.3	1.2	2.3	0	1	23642	573.353	1104.66	155.193	2.47274
Scaffold119	799178	800534	Dlx_Ir_03~1.1	1.2	1.1	0	0	4241	0	0	0	0
Scaffold119	807499	810316	Dlx_Dr_01~5.7	1.9	5.7	0	1	21194	1417.8	1652.14	222.893	4.97716
Scaffold119	812842	816116	Dlx_Dr_02~0.8	0.4	0.8	0	0	4549	91.8762	157.38	6.94982	0
Scaffold119	819306	822916	Dlx_Dr_03~1.2	0.9	1.2	0	0	4595	268.75	221.856	14.5942	0
Scaffold129	707680	711133	Hnf1_Ur_02~0.8	0.4	0.8	0	0	297	0	0	0	0
Scaffold129	711919	715860	Hnf1_Ur_01~0.6	1.2	0.6	0	0	3544	39.4009	115.083	0.584944	0
Scaffold129	717122	721231	Hnf1_Ir_01~1.2	0.3	1.2	0	0	625	0	0	0	0
Scaffold129	721786	725831	Hnf1_Ir_02~1.5	0.3	1.5	0	0	2357	38.6502	46.2955	5.83619	0
Scaffold129	726208	730085	Hnf1_Ir_03~1.1	0.3	1.1	0	0	0	0	0	0	0
Scaffold129	728295	731495	Hnf1_Ir_04~0.6	0.2	0.6	0	0	0	0	0	0	0
Scaffold1358	225216	227987	SoxB1_Df_05~1.1	0.5	1.1	0	0	2743	325.879	220.544	0	0
Scaffold1358	229010	231175	SoxB1_Df_04~0.8	0.6	0.8	0	0	1254	0	0	3.36409	0
Scaffold1358	231711	233476	SoxB1_Df_03~3.7	1.4	3.7	0	1	10748	1018.66	888.673	240.871	14.9448
Scaffold1358	239564	240074	SoxB1_Df_02-2~1	1.2	1	0	0	209	146.931	46.7953	0	0
Scaffold1358	244783	245441	SoxB1_Df_01-2~1.1	1.2	1.1	0	0	1979	100.256	75.0974	0	0
Scaffold1358	247431	250017	SoxB1_Df_01~1	1.1	1	0	0	21297	0	95.5273	0	0
Scaffold1358	250584	253380	SoxB1_If_01~4.2	9.2	4.2	1	1	122492	10360.5	2045.37	1993.94	2425.26
Scaffold1358	252443	255491	SoxB1_Uf_01~4.6	4.6	4.6	1	1	132536	11208.4	2742.99	1581.49	2462.32
Scaffold1358	256582	260393	SoxB1_Uf_02~0.9	0.9	0.9	0	0	6078	539.643	137.075	0	0
Scaffold1386	73483	77319	Ese_Dr_01~1.4	1.3	1.4	0	0	6716	171.893	42.7343	40.5158	8.98013
Scaffold1386	78950	81749	Ese_Ir_03~0.6	0.5	0.6	0	0	16252	1096.44	329.191	53.9711	86.688
Scaffold1386	83574	87185	Ese_Ir_02~1.1	0.7	1.1	0	0	19909	117.097	0	26.9807	38.6125
Scaffold1386	88934	91858	Ese_Ir_01-3~1.4	3.2	1.4	1	0	19698	388.304	803.766	85.6735	525.499
Scaffold1386	90886	91858	Ese_Ir_01-2~1.7	1.1	1.7	0	0	16794	0	647.074	26.4572	525.499
Scaffold1386	91954	93623	Ese_Ur_01-3~2.4	2.8	2.4	1	1	24687	1993.83	647.074	532.25	315.717
Scaffold1386	93193	96342	Ese_Ur_02~6.2	4.2	6.2	1	1	4978	305.926	111.147	5.40262	0
Scaffold1386	100816	102017	Ese_Ur_03-2~1.1	0.8	1.1	0	0	2863	89.2968	60.3528	0	0
Scaffold1386	104315	105830	Ese_Ur_04~1.5	0.8	1.5	0	0	467	0	55.2921	1.55558	0
Scaffold1386	126140	128963	Ese_Ur_06~0.6	0.6	0.6	0	0	0	0	0	0	0
Scaffold143	727151	728792	Six12_Uf_09~0.5	0.8	0.5	0	0	80	260.261	121.393	0	0
Scaffold143	729944	732342	Six12_Uf_08~0.6	0.8	0.6	0	0	0	0	0	0	0
Scaffold143	732690	734874	Six12_Uf_07~1.1	0.9	1.1	0	0	1099	252.714	256.156	0	0
Scaffold143	737487	739671	Six12_Uf_06~1.3	1	1.3	0	0	1099	320.175	382.047	0	0
Scaffold143	744251	747264	Six12_Uf_05~1.4	1.1	1.4	0	0	3040	845.474	524.869	0.666466	1.99357
Scaffold143	748716	751663	Six12_Uf_04~0.5	0.5	0.5	0	0	1256	367.819	79.0334	0	0
Scaffold143	757464	761131	Six12_Uf_03~0.6	0.4	0.6	0	0	975	499.833	334.689	1.95369	0
Scaffold143	764764	768003	Six12_Uf_01~0.5	0.6	0.5	0	0	2171	541.213	135.513	0	0
Scaffold143	769239	771055	Six12_If_01~0.5	0.9	0.5	0	0	1690	487.482	491.007	0	0
Scaffold143	772342	774468	Six12_If_02~0.6	0.4	0.6	0	0	412	0	0	0	0
Scaffold143	775374	777734	Six12_If_03~0.4	0.5	0.4	0	0	3700	0	0	0	0
Scaffold143	778212	781258	Six12_If_04~0.5	0.9	0.5	0	0	11913	1498.22	775.964	50.7734	17.3111
Scaffold1440	48423	50245	Chordin_Dr_01~0.9	1	0.9	0	0	7277	0	0	0	0
Scaffold1440	51370	53463	Chordin_Ir_16~1.5	1.6	1.5	0	0	11937	417.005	157.192	0	0
Scaffold1440	53509	56874	Chordin_Ir_15~0.8	0.8	0.8	0	0	22622	331.229	59.0408	0	0
Scaffold1440	57346	58938	Chordin_Ir_14-2~1	0.6	1	0	0	8913	275.397	78.7835	0	0
Scaffold1440	67850	69926	Chordin_Ir_12~1	1.7	1	0	0	5823	0	44.921	0	0
Scaffold1440	70089	72945	Chordin_Ir_11~1.4	1	1.4	0	0	9635	400.041	239.349	0	0
Scaffold1440	73392	76180	Chordin_Ir_10~1.3	1.3	1.3	0	0	8487	402.211	117.644	0	0
Scaffold1440	76434	79612	Chordin_Ir_09~1.2	1.1	1.2	0	0	7407	201.508	102.087	0	0
Scaffold1440	80046	83164	Chordin_Ir_08~1.2	1.1	1.2	0	0	11853	111.242	149.57	0	0
Scaffold1440	83873	86804	Chordin_Ir_07-3~0.8	0.9	0.8	0	0	9612	117.111	0	0	0
Scaffold1440	87018	88813	Chordin_Ir_07-2~0.9	0.9	0.9	0	0	5900	0	0	0	0
Scaffold1440	89002	91570	Chordin_Ir_06~0.7	0.7	0.7	0	0	7532	463.707	104.899	0	0
Scaffold1440	91883	94095	Chordin_Ir_05~1	1.1	1	0	0	6346	107.967	235.788	0	0
Scaffold1440	94459	97730	Chordin_Ir_04~0.5	0.5	0.5	0	0	8278	477.792	0	0	0
Scaffold1440	99529	103478	Chordin_Ir_03~1.1	1.1	1.1	0	0	12673	678.126	141.885	41.5529	0
Scaffold1440	105396	109303	Chordin_Ir_02~6	5.9	6	1	1	22535	1752.27	586.597	195.823	0
Scaffold1440	109622	112817	Chordin_Ir_01~1	0.8	1	0	0	30298	0	166.376	154.344	0
Scaffold1440	113207	116300	Chordin_Ur_01~1.9	1.4	1.9	0	0	22943	1250.22	510.749	456.785	135.382
Scaffold1440	116605	119944	Chordin_Ur_02~1.2	3	1.2	1	0	4289	233.294	43.6714	0	0
Scaffold1440	123124	126479	Chordin_Ur_03~16.9	11.7	16.9	1	1	12172	1763.64	963.708	64.524	0
Scaffold1440	131148	133114	Chordin_Ur_04~1	2.3	1	1	0	6397	1018.17	443.712	6.93443	0
Scaffold153	318533	322024	Z188_Ur_02~1.3	0.8	1.3	0	0	3344	1301.09	225.105	5.14011	0
Scaffold153	326139	329313	Z188_Ur_01~2.6	1.6	2.6	0	1	12170	394.869	613.711	153.517	34.5384
Scaffold153	329813	333352	Z188_Ir_01~4.5	1.4	4.5	0	1	37479	2543.71	1553.05	345.811	0
Scaffold153	335638	338015	Z188_Ir_02~4.8	1.7	4.8	0	1	11114	1280.66	208.611	100.515	0
Scaffold153	338116	340735	Z188_Dr_01~0.7	0.8	0.7	0	0	7217	352.165	0	36.8782	0
Scaffold1564	138245	139835	Nk1_Df_05~1	0.5	1	0	0	2134	479.566	295.579	0	0
Scaffold1564	145425	149424	Nk1_Df_04~1.2	0.4	1.2	0	0	5217	502.631	420.908	2.66217	0
Scaffold1564	171683	175867	Nk1_Df_03~1	0.4	1	0	0	1536	228.749	111.646	1.65019	0
Scaffold1564	176406	180018	Nk1_Df_02~1.2	0.4	1.2	0	0	2727	236.678	227.229	2.54518	0
Scaffold1564	180981	184857	Nk1_Df_01~1.4	0.6	1.4	0	0	3125	156.621	36.3616	10.14	3.78319
Scaffold1564	185884	189637	Nk1_If_04~1	0.6	1	0	0	5280	0	147.196	0	0
Scaffold1564	191344	194649	Nk1_If_03~0.8	0.4	0.8	0	0	2510	92.8043	121.018	0	0
Scaffold1564	194137	197872	Nk1_If_02~1	0.5	1	0	0	3589	0	0	0	0
Scaffold1564	197279	200786	Nk1_If_01~1.4	0.4	1.4	0	0	4562	0	0	1.32569	0
Scaffold1564	201889	205523	Nk1_Uf_01~1.6	0.6	1.6	0	0	10323	1670.8	1128.96	22.6013	4.4574
Scaffold1564	202754	206876	Nk1_Uf_02~1	0.4	1	0	0	10323	1670.8	1128.96	22.6013	0
Scaffold1564	207112	209847	Nk1_Uf_03~0.9	0.4	0.9	0	0	1808	375.12	0	0	0
Scaffold1564	222294	225373	Nk1_Uf_05~1.1	0.8	1.1	0	0	468	0	0	0	0
Scaffold1640	110644	112029	Dach_Df_01-2~0.9	0.8	0.9	0	0	4896	271.684	20.6799	25.9218	0
Scaffold1640	114207	117385	Dach_If_15~0.7	0.6	0.7	0	0	13938	458.958	162.628	0	0
Scaffold1640	121499	123787	Dach_If_14-2~1.8	1	1.8	0	0	10362	121.655	46.7328	0	0
Scaffold1640	124079	127785	Dach_If_13~1.8	1.2	1.8	0	0	14770	541.936	163.627	0	0
Scaffold1640	128225	131349	Dach_If_12~0.5	0.6	0.5	0	0	14557	295.131	0	0	0
Scaffold1640	131720	134239	Dach_If_11~0.7	0.9	0.7	0	0	5752	303.675	128.14	52.4786	0
Scaffold1640	135622	137177	Dach_If_10~0.9	0.7	0.9	0	0	5468	201.058	0	0	0
Scaffold1640	137697	140831	Dach_If_09~20.3	10.8	20.3	1	1	15730	1137.15	754.035	105.752	60.5461
Scaffold1640	144447	147635	Dach_If_08~2.2	1.1	2.2	0	1	11311	473.588	315.884	96.4406	41.0174
Scaffold1640	147969	150497	Dach_If_07-3~1.6	1	1.6	0	0	14307	345.136	167.876	0	0
Scaffold1640	149573	152166	Dach_If_07-2~1.6	0.8	1.6	0	0	14307	175.496	167.876	0	0
Scaffold1640	153069	155615	Dach_If_06~0.8	0.7	0.8	0	0	8562	200.293	0	0	0
Scaffold1640	155891	159113	Dach_If_05~1.8	2.4	1.8	1	0	10993	649.875	141.698	0	0
Scaffold1640	159261	162315	Dach_If_04~0.7	0.7	0.7	0	0	8298	125.613	142.448	59.5834	0
Scaffold1640	163555	166411	Dach_If_03~0.6	0.6	0.6	0	0	9692	773.264	359.992	0	0
Scaffold1640	170839	177170	Dach_If_02~1.6	1	1.6	0	0	14253	1546.42	1047.18	187.077	52.5063
Scaffold1640	176116	179629	Dach_If_01~1	0.7	1	0	0	14175	485.025	169.812	28.5402	0
Scaffold1640	186277	189496	Dach_Uf_01~1	0.8	1	0	0	25932	190.781	219.419	677.11	287.695
Scaffold1640	188648	191943	Dach_Uf_02~0.7	0.7	0.7	0	0	3763	0	0	0	0
Scaffold1640	192998	195495	Dach_Uf_03~0.6	0.9	0.6	0	0	1537	227.998	210.61	0	0
Scaffold1640	196483	199818	Dach_Uf_04~1.1	1	1.1	0	0	1292	205.793	72.1609	0	0
Scaffold1640	200461	203105	Dach_Uf_05~2	1.1	2	0	1	3272	504.937	162.69	2.66869	4.4013
Scaffold1640	204033	206695	Dach_Uf_06~0.7	0.8	0.7	0	0	1535	413.634	228.728	2.34366	2.1903
Scaffold1710	27522	28880	Unc41_Df_01~0.7	0.4	0.7	0	0	2583	97.1442	179.809	0	0
Scaffold1710	31771	35048	Unc41_If_07~0.5	0.3	0.5	0	0	4822	0	198.552	0	0
Scaffold1710	34403	37919	Unc41_If_06~0.4	0.2	0.4	0	0	3388	125.586	146.696	0	0
Scaffold1710	38877	42035	Unc41_If_05~0.7	0.4	0.7	0	0	2076	323.382	266.839	0	0
Scaffold1710	42428	46274	Unc41_If_04~0.3	0.2	0.3	0	0	2358	91.4259	0	0	13.7484
Scaffold1710	46861	50402	Unc41_If_03~0.7	0.5	0.7	0	0	6657	213.3	419.533	4.01348	0
Scaffold1710	50937	54307	Unc41_If_02~0.5	0.3	0.5	0	0	6179	370.18	454.333	4.62209	0
Scaffold1710	55244	58411	Unc41_If_01~0.5	0.2	0.5	0	0	2091	0	0	0	0
Scaffold1710	60566	63249	Unc41_Uf_01~0.8	0.4	0.8	0	0	16917	621.98	892.234	52.1665	4.687
Scaffold1710	63331	66328	Unc41_Uf_02~0.4	0.2	0.4	0	0	4424	68.757	0	6.58936	0
Scaffold1710	68464	70374	Unc41_Uf_03~0.5	0.3	0.5	0	0	0	0	0	0	0
Scaffold199	151515	154674	FoxO_Dr_02~10.4	0.3	10.4	0	1	2168	657.327	274.212	9.14528	0
Scaffold199	161486	164210	FoxO_Ur_01~3.2	1.2	3.2	0	1	1869	261.517	80.6578	13.3994	0
Scaffold199	164886	167398	FoxO_Ur_02~1.1	0.5	1.1	0	0	3319	103.136	53.2304	5.72456	0
Scaffold199	168746	171366	FoxO_Ur_03~1	0.4	1	0	0	2614	318.605	0	0	0
Scaffold2330	6010	11562	Shr2_Uf_02~0.7	1	0.7	0	0	36650	1785.08	1312.02	748.865	464.637
Scaffold2330	16594	19993	Shr2_Uf_01~1	0.8	1	0	0	4171	712.314	261.029	0	0
Scaffold2330	24771	28024	Shr2_If_01~0.7	0.9	0.7	0	0	3564	487.468	158.941	0	0
Scaffold2330	28316	30606	Shr2_If_02~1.1	0.6	1.1	0	0	2678	354.253	0	0	0
Scaffold2330	37077	40093	Shr2_Df_01~0.6	2.3	0.6	1	0	5178	1124.95	258.592	5.14073	24.7345
Scaffold2368	1	790	Z13_Uf_01~6.6	22.1	6.6	1	1	23143	52.8438	73.2855	225.039	93.5817
Scaffold2368	723	2410	Z13_If_01~1	0.4	1	0	0	23143	642.874	339.063	372.329	135.629
Scaffold2368	2344	3626	Z13_Df_01~0.8	0.9	0.8	0	0	23143	0	32.9879	0	0
Scaffold2368	8758	10900	Z13_Df_02~0.9	1	0.9	0	0	0	0	0	0	0
Scaffold28	167472	168580	Atbf1_Df_01~1	1.1	1	0	0	1016	0	0	0	0
Scaffold28	179981	182620	Atbf1_Uf_01~0.9	1.2	0.9	0	0	3682	191.341	85.7809	5.21328	0
Scaffold28	183006	185740	Atbf1_Uf_02~2.1	1.4	2.1	0	1	3454	247.364	0	0	0
Scaffold28	186440	189330	Atbf1_Uf_03~8.3	2	8.3	1	1	5040	690.955	246.909	13.2128	0
Scaffold28	189544	192646	Atbf1_Uf_04~1.3	1	1.3	0	0	3476	462.261	0	0	0
Scaffold28	194129	196919	Atbf1_Uf_05~1.3	1	1.3	0	0	4159	582.006	187.931	0	0
Scaffold28	197494	200360	Atbf1_Uf_06~1.5	1.1	1.5	0	0	6068	365.813	173.061	0	0
Scaffold3	2044931	2047677	FoxG_Ur_07~1.1	2	1.1	1	0	4185	1021.92	434.278	10.0357	2.17737
Scaffold3	2048831	2050997	FoxG_Ur_06~0.9	0.9	0.9	0	0	1755	461.524	310.323	0.934612	0
Scaffold3	2053863	2057126	FoxG_Ur_05~0.6	0.7	0.6	0	0	2407	63.4617	56.1668	0	0
Scaffold3	2058307	2059999	FoxG_Ur_04~0.6	0.8	0.6	0	0	611	398.335	205.924	0.885846	0.600928
Scaffold3	2060799	2062807	FoxG_Ur_03-2~0.7	0.9	0.7	0	0	1115	525.641	164.814	0	0
Scaffold3	2063266	2064523	FoxG_Ur_02-3~0.5	1.1	0.5	0	0	1637	0	0	0	0
Scaffold3	2065307	2066829	FoxG_Ur_02-2~0.8	1.1	0.8	0	0	937	485.052	276.398	0	0
Scaffold3	2071333	2074470	FoxG_Ur_01~2.4	1.6	2.4	0	1	37430	1357.86	785.21	415.729	62.3713
Scaffold3	2074441	2077431	FoxG_Dr_01~0.7	0.2	0.7	0	0	35726	3099.92	1698.31	51.3716	0
Scaffold3	2077629	2080490	FoxG_Dr_02~0.8	0.8	0.8	0	0	7250	0	0	22.0574	0
Scaffold3	2081547	2083721	FoxG_Dr_03~0.6	1.1	0.6	0	0	3435	107.967	175.186	0	0
Scaffold3326	7586	10650	Fic_Df_01~0.7	0.4	0.7	0	0	3777	92.1628	58.2286	0	0
Scaffold3326	11767	14684	Fic_If_04~0.9	0.5	0.9	0	0	3830	59.3674	121.393	0	0
Scaffold3326	16993	20293	Fic_If_03~1.8	1.3	1.8	0	0	983	105.742	132.951	4.00005	0
Scaffold3326	21949	25478	Fic_If_02~2.7	2.3	2.7	1	1	9882	846.129	759.408	62.6195	0
Scaffold3326	27304	30768	Fic_If_01~2.7	1.1	2.7	0	1	1991	299.526	187.369	10.9764	0
Scaffold3326	30991	34202	Fic_Uf_01~1.5	0.6	1.5	0	0	1245	25.2209	38.4234	1.89958	0
Scaffold344	479261	482291	Univin_Ur_04~0.9	0.6	0.9	0	0	2757	205.766	0	0	0
Scaffold344	481714	484743	Univin_Ur_03~1.4	0.8	1.4	0	0	1937	0	229.79	3.44301	0
Scaffold344	484418	487535	Univin_Ur_02-2~1.6	1	1.6	0	0	3519	603.787	387.67	0	0
Scaffold344	486755	489731	Univin_Ur_01~12.1	23.9	12.1	1	1	11948	5461.45	1699.62	423.381	506.381
Scaffold344	489825	493020	Univin_Ir_01-2~21.5	9.2	21.5	1	1	20345	6623.48	2258.86	210.562	643.191
Scaffold344	492368	495408	Univin_Ir_02~1.2	0.8	1.2	0	0	26965	493.91	0	0	0
Scaffold344	494847	497855	Univin_Ir_03~1.3	0.9	1.3	0	0	8245	1317.32	622.646	0	0
Scaffold344	497874	501021	Univin_Dr_01~1	0.5	1	0	0	5319	681.183	243.598	0	0
Scaffold344	502683	505906	Univin_Dr_03~1.1	0.6	1.1	0	0	1328	305.053	150.507	0	0
Scaffold344	507723	510859	Univin_Dr_05~0.6	0.5	0.6	0	0	1478	126.773	0	0	0
Scaffold344	510228	513332	Bmp24_Ur_08~0.8	0.5	0.8	0	0	1620	249.084	90.6541	0	0
Scaffold344	512701	515902	Bmp24_Ur_07~1.1	0.6	1.1	0	0	2652	122.311	0	0	0
Scaffold344	515251	518291	Bmp24_Ur_06~0.8	0.7	0.8	0	0	5052	0	0	0	0
Scaffold344	517705	520831	Bmp24_Ur_05~1.3	0.9	1.3	0	0	29131	1221.29	766.342	100.922	13.015
Scaffold344	520267	523318	Bmp24_Ur_04~0.9	0.8	0.9	0	0	24194	2524.97	1223.11	231.858	13.015
Scaffold344	522696	525886	Bmp24_Ur_03~4	2.4	4	1	1	36326	2258.84	1246.73	120.251	0
Scaffold344	525249	528257	Bmp24_Ur_02~2.2	1.8	2.2	0	1	34993	1568.71	1046.11	37.4762	0
Scaffold344	527695	530875	Bmp24_Ur_01~6.3	3.8	6.3	1	1	20689	1977.48	1359.81	176.214	11.2461
Scaffold344	530344	533524	Bmp24_Ir_01-2~1.4	1	1.4	0	0	21145	288.621	0	144.146	0
Scaffold344	532731	535890	Bmp24_Ir_02~0.9	0.7	0.9	0	0	6939	226.702	243.66	0	0
Scaffold344	535248	538363	Bmp24_Ir_03~0.5	0.4	0.5	0	0	8112	782.067	376.236	0	0
Scaffold344	538335	541321	Bmp24_Dr_01~0.9	1.2	0.9	0	0	4378	0	0	0	0
Scaffold344	540765	543838	Bmp24_Dr_02~0.7	1.1	0.7	0	0	3668	286.779	140.573	0	0
Scaffold344	543152	546386	Bmp24_Dr_03~1	1	1	0	0	7748	170.268	258.655	0	0
Scaffold344	545712	548806	Bmp24_Dr_04~0.9	1.1	0.9	0	0	6397	257.409	833.693	3.91919	0
Scaffold344	548194	551373	Bmp24_Dr_05~0.9	1.3	0.9	0	0	5555	190.085	187.993	0	0
Scaffold344	550656	553922	Bmp24_Dr_06~1.1	1.5	1.1	0	0	3643	111.734	0	1.7563	4.29077
Scaffold344	555689	558912	Bmp24_Dr_08~0.8	0.9	0.8	0	0	2131	58.1255	51.5435	0	0
Scaffold364	446884	450857	Tbx23_Dr_04~0.7	0.9	0.7	0	0	3723	205.207	205.674	26.6712	25.5764
Scaffold364	453068	456813	Tbx23_Dr_03~0.7	0.4	0.7	0	0	2348	135.59	91.8412	4.46307	0
Scaffold364	458441	460393	Tbx23_Dr_02~0.9	0.4	0.9	0	0	283	0	0	0	0
Scaffold364	466124	469628	Tbx23_Dr_01~1	0.4	1	0	0	22167	246.081	185.432	0	0
Scaffold364	470586	473021	Tbx23_Ir_08~0.2	0.2	0.2	0	0	15920	58.917	0	0	0
Scaffold364	476290	480247	Tbx23_Ir_07~0.5	0.7	0.5	0	0	26183	263.974	238.287	0	0
Scaffold364	481565	483761	Tbx23_Ir_06~0.5	0.5	0.5	0	0	25080	186.96	58.3535	0	0
Scaffold364	482558	486027	Tbx23_Ir_05~0.4	0.6	0.4	0	0	25080	541.717	409.974	0	0
Scaffold364	487823	490796	Tbx23_Ir_04~0.3	0.3	0.3	0	0	47200	111.215	111.834	185.947	0
Scaffold364	490446	493711	Tbx23_Ir_03~0.5	0.6	0.5	0	0	47200	854.946	212.359	188.25	0
Scaffold364	492909	495627	Tbx23_Ir_02~0.5	0.6	0.5	0	0	47200	297.492	169.688	139.965	0
Scaffold364	498644	501361	Tbx23_Ir_01~0.7	0.9	0.7	0	0	34296	139.043	294.829	185.032	3.37051
Scaffold364	502691	506323	Tbx23_Ur_01~5	1.5	5	0	1	85464	3307.75	2735.8	1191.88	76.5412
Scaffold364	507925	511613	Tbx23_Ur_02~2.3	1.2	2.3	0	1	30498	1945.48	1439.41	408.467	22.476
Scaffold364	510902	514962	Tbx23_Ur_03~1.7	1.2	1.7	0	0	31286	1945.48	1566.61	239.19	17.7913
Scaffold364	515392	518716	Tbx23_Ur_04~0.1	0.2	0.1	0	0	3940	276.379	167.376	4.85488	0
Scaffold376	105835	108308	Id_Df_03~0.9	1.8	0.9	0	0	1969	80.0164	118.082	13.4389	0
Scaffold376	109633	112869	Id_Df_02~1.3	2.4	1.3	1	0	2009	146.59	221.356	9.85109	0
Scaffold376	113456	116614	Id_Df_01~0.5	1.4	0.5	0	0	11737	156.389	123.829	0	0
Scaffold376	117138	120045	Id_If_03~1.6	1	1.6	0	0	23695	430.871	203.613	173.497	0
Scaffold376	120717	124263	Id_If_02~0.9	1.8	0.9	0	0	19907	346.433	207.611	76.9997	0
Scaffold376	124716	127886	Id_If_01-3~0.7	1.1	0.7	0	0	33351	1546.9	246.597	319.986	235.226
Scaffold376	128391	131289	Id_Uf_01~5.4	9.9	5.4	1	1	74651	1898.91	597.967	908.478	305.539
Scaffold376	130338	133056	Id_Uf_02~1.3	0.9	1.3	0	0	74651	1791	1701.31	160.411	0
Scaffold376	133723	137079	Id_Uf_03~2.5	0.8	2.5	0	1	19380	1036.91	942.153	107.984	4.3119
Scaffold376	139257	142329	Id_Uf_04~0.7	0.7	0.7	0	0	8850	921.587	547.361	10.3334	0
Scaffold378	179842	180592	FoxJ1_Df_01~0.8	1	0.8	0	0	30548	1221.65	383.421	0	0
Scaffold378	182721	185941	FoxJ1_If_03~2	2.4	2	1	1	30548	1221.65	197.615	0	0
Scaffold378	186276	189830	FoxJ1_If_02~24.8	31.7	24.8	1	1	84540	1201.77	278.647	60.2729	422.971
Scaffold378	188665	191777	FoxJ1_If_01~1.3	5.5	1.3	1	0	84540	3215.08	629.268	209.492	619.99
Scaffold378	191728	194527	FoxJ1_Uf_01~8.1	28.2	8.1	1	1	91451	2909	629.018	196.618	221.984
Scaffold378	194993	198416	FoxJ1_Uf_03~4.5	26.8	4.5	1	1	8488	1147.01	396.104	13.1042	0
Scaffold406	374865	378137	FoxK_Uf_03~0.9	0.3	0.9	0	0	959	0	76.7842	0	0
Scaffold406	383577	386263	FoxK_Uf_02~0.8	0.2	0.8	0	0	214	0	53.6677	0	0
Scaffold406	385308	387237	FoxK_Uf_01~0.8	0.5	0.8	0	0	8166	0	110.147	184.926	129.311
Scaffold406	387556	391217	FoxK_If_01~1.5	0.3	1.5	0	0	10036	0	0	40.6168	55.1721
Scaffold406	389857	392682	FoxK_If_03~2.1	4	2.1	1	1	5766	264.165	0	0	0
Scaffold406	391401	395303	FoxK_If_02~1.4	0.3	1.4	0	0	4942	1003.53	54.23	0	0
Scaffold406	395620	398856	FoxK_Df_01~1	0.3	1	0	0	3783	789.478	235.726	0	0
Scaffold406	399476	403075	FoxK_Df_02~0.8	0.3	0.8	0	0	1300	0	60.9776	0	0
Scaffold468	212122	213010	Prox_Dr_06~1.3	0.7	1.3	0	0	1616	333.618	192.679	5.5346	3.13993
Scaffold468	215194	216176	Prox_Dr_05~1.1	0.7	1.1	0	0	4419	246.477	210.86	27.4285	0
Scaffold468	217783	221299	Prox_Dr_04~0.6	0.9	0.6	0	0	3107	272.408	259.529	0	0
Scaffold468	221489	223973	Prox_Dr_03~0.8	1.4	0.8	0	0	1486	0	0	0	0
Scaffold468	224296	227231	Prox_Dr_02~0.7	0.8	0.7	0	0	174	0	0	0	0
Scaffold468	227769	230376	Prox_Dr_01~0.6	1	0.6	0	0	2712	297.861	130.827	0	0
Scaffold468	230594	233708	Prox_Ir_07~6.9	1.1	6.9	0	1	736	297.82	166.064	0	0
Scaffold468	233731	236682	Prox_Ir_06~0.7	0.5	0.7	0	0	2779	733.44	347.684	0	0
Scaffold468	235156	237563	Prox_Ir_05~1	0.8	1	0	0	3039	435.62	181.621	0	0
Scaffold468	238574	241814	Prox_Ir_04~0.6	0.5	0.6	0	0	3577	0	0	0	0
Scaffold468	242869	245579	Prox_Ir_03~1.1	0.8	1.1	0	0	3317	358.879	149.32	0	0
Scaffold468	246010	248099	Prox_Ir_02~1.3	0.7	1.3	0	0	3668	66.3141	92.0286	0	0
Scaffold468	248559	252206	Prox_Ir_01~2	1	2	0	1	4616	353.748	147.508	0	8.12698
Scaffold468	255512	258558	Prox_Ur_01~3.3	0.9	3.3	0	1	4172	92.5313	286.27	23.6111	0
Scaffold468	258884	261453	Prox_Ur_02~1.7	0.6	1.7	0	0	5806	0	0	7.46914	0
Scaffold468	261619	264199	Prox_Ur_03~3.3	1.3	3.3	0	1	5229	1115.79	616.898	5.95646	0
Scaffold468	265189	266323	Prox_Ur_04~1.3	0.8	1.3	0	0	1376	120.673	49.4193	5.30705	0
Scaffold468	267419	270997	Prox_Ur_05~1.4	1.1	1.4	0	0	5308	439.128	290.893	65.8928	0
Scaffold468	271229	273019	Prox_Ur_06~0.8	0.7	0.8	0	0	1435	122.938	0	6.63341	1.21922
Scaffold468	273228	275719	Prox_Ur_07~0.6	0.7	0.6	0	0	2915	181.146	45.1709	0	0
Scaffold468	337517	342114	Gsc_Uf_04~1.2	0.4	1.2	0	0	2130	152.622	89.717	3.668	0
Scaffold468	343346	347122	Gsc_Uf_03~1.3	0.4	1.3	0	0	3085	285.673	292.83	1.08639	0
Scaffold468	349766	353526	Gsc_Uf_02~1.3	0.4	1.3	0	0	2967	219.796	79.9081	2.76191	0
Scaffold468	355666	359867	Gsc_Uf_01~2.9	0.4	2.9	0	1	12009	930.199	139.699	77.3321	3.39739
Scaffold468	360390	363109	Gsc_If_01~1.2	0.4	1.2	0	0	9336	776.949	0	0	0
Scaffold468	363248	367412	Gsc_If_02~1.5	0.5	1.5	0	0	15398	425.412	480.885	48.1329	0
Scaffold468	369645	373283	Gsc_Df_01~0.7	0.2	0.7	0	0	6502	139.916	77.534	0	0
Scaffold468	376428	380561	Gsc_Df_03~1.3	0.3	1.3	0	0	4025	136.654	283.458	0	0
Scaffold468	382470	385660	Gsc_Df_04~1	0.4	1	0	0	2899	286.451	346.56	8.53518	0
Scaffold48	119812	123277	Dri_Ir_06~7.8	1.4	7.8	0	1	678	35.5659	0	4.77209	0
Scaffold48	125268	126010	Dri_Ir_04-4~1.3	6.8	1.3	1	0	3421	496.23	297.016	57.0776	0
Scaffold48	125964	126655	Dri_Ir_04-3~1.3	1.4	1.3	0	0	3421	588.925	179.309	57.0776	0
Scaffold48	126793	130099	Dri_Ir_03~0.7	0.9	0.7	0	0	2629	412.119	119.768	10.1817	0
Scaffold48	130825	133801	Dri_Ir_02~0.8	0.9	0.8	0	0	9091	887.959	593.406	8.61073	0
Scaffold48	134103	137672	Dri_Ir_01~0.4	0.8	0.4	0	0	3518	0	57.8537	1.6589	7.89681
Scaffold48	138277	140402	Dri_Ur_02-2~1.7	1.2	1.7	0	0	7558	1480.95	509.062	59.5095	16.3045
Scaffold48	139365	142076	Dri_Ur_01~1.5	2.8	1.5	1	0	13339	1709.45	1255.54	59.5095	16.3045
Scaffold48	142048	145105	Dri_Ur_03~1	0.6	1	0	0	8109	0	746.475	0	21.0981
Scaffold5	881299	883278	Sip1_Dr_02~0.7	0.9	0.7	0	0	5006	385.725	237.912	57.0322	6.97605
Scaffold5	887763	890154	Sip1_Dr_01~0.8	0.7	0.8	0	0	5655	118.216	54.355	0	0
Scaffold5	890613	892986	Sip1_Ir_09~1.1	0.6	1.1	0	0	5334	243.229	0	0	0
Scaffold5	895109	897399	Sip1_Ir_08~1.1	0.6	1.1	0	0	8358	0	0	0	97.6089
Scaffold5	897735	900259	Sip1_Ir_07-32~18.5	3.5	18.5	1	1	17189	3036.84	1641.02	225.435	160.156
Scaffold5	900733	901241	Sip1_Ir_07-2~0.9	0.8	0.9	0	0	3001	695.773	149.32	20.0645	0
Scaffold5	902776	904862	Sip1_Ir_06-2~4.3	2.7	4.3	1	1	9043	1435.52	830.444	23.5829	24.42
Scaffold5	907582	910386	Sip1_Ir_05~0.8	0.5	0.8	0	0	6093	383.377	211.047	11.5591	0
Scaffold5	907982	910217	Sip1_Ir_05-2~0.7	0.4	0.7	0	0	6093	383.377	211.047	11.5591	0
Scaffold5	912266	915126	Sip1_Ir_04~0.5	0.6	0.5	0	0	10579	1778.14	886.798	16.3559	0
Scaffold5	917497	919786	Sip1_Ir_03~0.5	0.4	0.5	0	0	5461	113.712	325.693	0	0
Scaffold5	921471	924262	Sip1_Ir_02~0.8	0.7	0.8	0	0	13188	2176.52	1005.88	155.956	56.9995
Scaffold5	923383	926552	Sip1_Ir_01~0.5	0.6	0.5	0	0	3513	0	98.1514	0	0
Scaffold5	927561	930239	Sip1_Ur_01~0.6	0.6	0.6	0	0	5051	787.703	438.651	3.71284	9.66787
Scaffold5	932270	934986	Sip1_Ur_02~0.4	0.3	0.4	0	0	1940	519.349	324.131	0	0
Scaffold5	938358	941167	Sip1_Ur_03~0.5	0.5	0.5	0	0	2326	378.123	159.441	0	0
Scaffold5	946933	948936	Sip1_Ur_04~0.4	0.5	0.4	0	0	2134	302.351	206.799	0	0
Scaffold592	103003	105624	FoxN23_Uf_05~0.6	0.4	0.6	0	0	4402	298.994	0	0	0
Scaffold592	106965	109083	FoxN23_Uf_04~7	6.7	7	1	1	4218	174.513	279.772	0	0
Scaffold592	112135	115041	FoxN23_Uf_03~1	1	1	0	0	3162	457.375	101.275	10.2467	0
Scaffold592	121521	124420	FoxN23_Uf_01~4.7	1.4	4.7	0	1	7547	895.616	491.257	51.5851	0
Scaffold592	125995	128394	FoxN23_If_01~1.4	1.3	1.4	0	0	6425	212.686	203.05	13.4112	0
Scaffold592	130401	133043	FoxN23_If_02~0.9	0.8	0.9	0	0	6296	447.835	436.214	0	0
Scaffold592	133819	136733	FoxN23_If_03~1.1	1.3	1.1	0	0	6515	938.319	275.211	0	0
Scaffold592	141016	144638	FoxN23_If_04~1.1	1	1.1	0	0	6027	1019.15	291.393	0	0
Scaffold592	145673	148279	FoxN23_If_05~1.4	1.2	1.4	0	0	3875	92.7633	130.639	0	0
Scaffold592	151065	154447	FoxN23_If_06~1	1.1	1	0	0	5816	698.761	287.457	0	0
Scaffold592	157027	159118	FoxN23_If_07~1.2	1.5	1.2	0	0	4362	499.983	74.4726	0	0
Scaffold592	160129	163271	FoxN23_If_08~1.1	1.2	1.1	0	0	4314	273.24	111.396	0	0
Scaffold592	163772	166136	FoxN23_If_09~1.2	5	1.2	1	0	3798	930.758	365.303	17.0293	7.76253
Scaffold592	166813	168675	FoxN23_If_10~1.1	1.3	1.1	0	0	4606	209.874	0	0	0
Scaffold592	169393	171308	FoxN23_If_11~1.2	1.2	1.2	0	0	3963	229.254	163.565	0	0
Scaffold592	179006	181231	FoxN23_Df_01~0.9	1.2	0.9	0	0	3118	128.943	129.952	0	0
Scaffold592	183633	186009	FoxN23_Df_02~1.1	1.3	1.1	0	0	1284	938.428	257.405	1.11049	0
Scaffold62	373785	376554	Nfe2_Df_01~1.1	1.7	1.1	0	0	8065	0	0	0	0
Scaffold62	377573	379386	Nfe2_If_03~2.1	1.4	2.1	0	1	13083	313.706	0	0	0
Scaffold62	380696	383513	Nfe2_If_02~11.1	3.9	11.1	1	1	51972	3132.31	1573.79	766.989	291.14
Scaffold62	386581	386724	Nfe2_If_01~0.9	1.5	0.9	0	0	30750	0	0	144.048	57.3254
Scaffold62	403445	406159	Nfe2_Uf_02~0.8	1.3	0.8	0	0	1780	495.97	126.328	2.65847	0
Scaffold62	416698	417686	Nfe2_Uf_03~0.8	1.1	0.8	0	0	1037	698.011	446.148	8.0336	0
Scaffold6204	26787	29647	Ecr_Ir_01~0.9	0.8	0.9	0	0	1059	42.1031	71.7861	0	0
Scaffold6204	29813	32116	Ecr_Ur_01~5.2	2	5.2	1	1	766	0	0	0	0
Scaffold630	410514	413808	Elk_Dr_01~1	1	1	0	0	4320	379.488	65.4759	21.5378	86.3382
Scaffold630	417704	420614	Elk_Ir_04~3.1	0.9	3.1	0	1	7535	0	104.524	8.79497	60.7231
Scaffold630	421377	424821	Elk_Ir_03~0.6	2.7	0.6	1	0	10093	1399.16	0	0	138.99
Scaffold630	428111	429063	Elk_Ir_02-4~0.9	0.9	0.9	0	0	3196	0	95.3399	0	0
Scaffold630	429520	430960	Elk_Ir_02-2~0.7	1.3	0.7	0	0	7674	1025.58	164.002	0	0
Scaffold630	432787	436165	Elk_Ir_01~1.7	27.4	1.7	1	0	24453	2621.47	430.342	47.524	0
Scaffold630	437501	440715	Elk_Ur_01~2.1	2.9	2.1	1	1	41693	2923.93	1153.95	424.343	328.624
Scaffold630	440708	443757	Elk_Ur_02~1.4	2.7	1.4	1	0	1342	83.4965	0	0	22.6935
Scaffold630	444876	448704	Elk_Ur_03~0.8	0.5	0.8	0	0	2461	238.343	162.815	0.398745	0
Scaffold641	328386	331554	Not_Dr_01~1.2	0.7	1.2	0	0	6329	0	0	0	0
Scaffold641	337206	340969	Not_Ur_01~2.9	2.6	2.9	1	1	43728	3586.6	1533.43	328.786	113.632
Scaffold641	340957	344576	Not_Ur_02~1.2	0.5	1.2	0	0	9788	156.102	92.2785	38.1857	16.0111
Scaffold688	213838	216616	IrxA_Df_05~1	1.2	1	0	0	1935	267.14	223.918	0.572397	0
Scaffold688	217170	219355	IrxA_Df_04~1.7	1.7	1.7	0	0	2515	200.225	203.238	0	0
Scaffold688	221247	223505	IrxA_Df_03~1.1	1.1	1.1	0	0	2168	281.402	95.8397	0	0
Scaffold688	224972	228108	IrxA_Df_02~0.9	1.2	0.9	0	0	1973	248.088	118.456	0	0
Scaffold688	229288	231632	IrxA_Df_01~0.8	0.8	0.8	0	0	4793	127.51	66.0382	0	0
Scaffold688	233830	236149	IrxA_If_06~2.6	1.7	2.6	0	1	16220	0	182.87	0	0
Scaffold688	236207	239577	IrxA_If_05~0.9	0.9	0.9	0	0	15554	510.492	153.381	0	0
Scaffold688	239584	242774	IrxA_If_04~0.9	1.1	0.9	0	0	16297	140.298	196.428	23.6311	0
Scaffold688	243710	246445	IrxA_If_03~1	1.1	1	0	0	10952	209.751	124.329	0	0
Scaffold688	247070	249630	IrxA_If_02~4.2	2.3	4.2	1	1	15915	491.48	353.307	28.8448	0
Scaffold688	252607	254902	IrxA_Uf_01~1.5	3.3	1.5	1	0	25813	3206.25	1665.64	339.12	49.0267
Scaffold688	257302	259882	IrxA_Uf_02~1.2	1.4	1.2	0	0	5014	377.563	285.02	4.11319	0
Scaffold688	260559	262963	IrxA_Uf_03~0.9	0.7	0.9	0	0	2787	298.734	0	0	0
Scaffold688	263961	266824	IrxA_Uf_04~0.9	1	0.9	0	0	6668	0	139.261	16.4483	42.4115
Scaffold704	539123	541535	GataC_Df_01~0.9	0.4	0.9	0	0	1419	246.04	142.76	0	0
Scaffold704	543209	546595	GataC_If_05~3.1	1	3.1	0	1	8155	440.888	371.926	0	0
Scaffold704	546189	549589	GataC_If_04~0.8	0.2	0.8	0	0	6844	665.98	547.174	0	0
Scaffold704	550996	552732	GataC_If_03-3~0.7	1.7	0.7	0	0	1872	185.076	90.5292	0	0
Scaffold704	553249	554705	GataC_If_03-2~1	2.6	1	1	0	2737	215.169	133.076	0	0
Scaffold704	555250	557979	GataC_If_02~1	0.3	1	0	0	4405	132.178	80.7828	0	0
Scaffold704	558571	561769	GataC_If_01~0.6	0.2	0.6	0	0	8659	343.403	262.966	6.20603	0
Scaffold704	562924	565589	GataC_Uf_01~1.1	0.4	1.1	0	0	8321	367.655	297.328	56.5163	6.40941
Scaffold704	566403	569591	GataC_Uf_02~2.7	0.3	2.7	0	1	5825	363.684	317.446	7.25517	0
Scaffold704	571305	574483	GataC_Uf_03~1.3	0.7	1.3	0	0	7495	406.264	350.496	27.0466	0
Scaffold704	572881	576331	GataC_Uf_04~0.7	0.2	0.7	0	0	6769	523.675	376.174	23.6571	0
Scaffold704	579349	582863	GataC_Uf_05~1	0.3	1	0	0	3155	857.784	731.543	7.65673	0
Scaffold770	413930	416713	Myc_Dr_02~1.2	1.4	1.2	0	0	23001	259.593	225.729	0	0
Scaffold770	416296	418937	Myc_Dr_01~1	0.8	1	0	0	22848	1210.04	378.298	75.3678	0
Scaffold770	419594	422800	Myc_Ir_01~2.2	1.5	2.2	0	1	78876	1405.77	499.878	0	25.2173
Scaffold770	422788	426066	Myc_Ur_01~2.9	3.5	2.9	1	1	78876	1878.86	1237.73	0	121.593
Scaffold770	424770	426727	Myc_Ur_02-3~1.4	0.7	1.4	0	0	78876	985.022	471.889	0	0
Scaffold857	148496	151191	Lim1_Dr_01~1.3	0.6	1.3	0	0	4096	430.544	404.664	0	0
Scaffold857	153036	156567	Lim1_Ir_17~0.8	0.4	0.8	0	0	9013	867.365	277.335	0	0
Scaffold857	155887	159020	Lim1_Ir_16~1.1	0.4	1.1	0	0	15222	891.494	202.488	20.6772	8.923
Scaffold857	183134	187151	Lim1_Ir_14~0.7	0.2	0.7	0	0	6838	1216.6	394.167	0	0
Scaffold857	186418	190244	Lim1_Ir_13~0.8	0.3	0.8	0	0	4505	781.371	286.02	14.3534	0
Scaffold857	201954	205891	Lim1_Ir_12~0.8	0.5	0.8	0	0	13609	735.856	281.709	0	0
Scaffold857	205869	209376	Lim1_Ir_11~1.2	0.6	1.2	0	0	15621	794.8	134.263	0	0
Scaffold857	209973	213249	Lim1_Ir_10~0.8	0.4	0.8	0	0	5801	0	0	0	0
Scaffold857	213851	217677	Lim1_Ir_09~1.3	0.6	1.3	0	0	8580	1152.6	173.499	0	0
Scaffold857	218303	222113	Lim1_Ir_08~1.1	0.8	1.1	0	0	9760	722.672	141.26	0	0
Scaffold857	221496	225338	Lim1_Ir_07~1.4	0.6	1.4	0	0	8254	374.042	0	0	0
Scaffold857	225605	229311	Lim1_Ir_06~1.3	0.9	1.3	0	0	9221	1497.52	321.569	0	0
Scaffold857	228631	232346	Lim1_Ir_05~1	0.6	1	0	0	10467	1402.12	660.632	0	0
Scaffold857	232743	235916	Lim1_Ir_04~0.8	0.5	0.8	0	0	7203	622.485	0	38.2188	0
Scaffold857	237932	242403	Lim1_Ir_02~1.1	0.5	1.1	0	0	11222	561.766	101.525	0	0
Scaffold857	242838	246502	Lim1_Ir_01~3.7	26.4	3.7	1	1	12885	1395.34	112.958	49.6879	345.364
Scaffold857	247775	251363	Lim1_Ur_01~1.3	3	1.3	1	0	25146	7085.18	1829.51	685.138	489.873
Scaffold857	249596	253665	Lim1_Ur_02~2.2	0.5	2.2	0	1	31015	1538.82	818.448	191.434	17.9743
Scaffold857	253985	258091	Lim1_Ur_03~10.5	1.2	10.5	0	1	16609	3529.99	1702.06	480.803	23.812
Scaffold901	348346	350716	Nk22_Uf_04~0.7	1.3	0.7	0	0	7702	463.011	441.712	34.6593	1.78288
Scaffold901	352370	355285	Nk22_Uf_03~0.8	0.7	5.3	0	1	6283	0	146.321	0	0
Scaffold901	357487	359102	Nk22_Uf_02~0.7	2.2	1.3	1	0	11620	325.32	396.229	157.388	4.61803
Scaffold901	365907	369027	Nk22_If_02~1.3	1.2	1.3	0	0	40086	0	0	71.9958	0
Scaffold901	366993	369828	Nk22_If_01~1.4	1.4	1.4	0	0	40086	0	0	0	0
Scaffold901	372529	375550	Nk22_Df_01~0.9	1.5	0.9	0	0	9803	109.386	80.9077	0	0
Scaffold901	376370	379106	Nk22_Df_02~2	1	2	0	1	4887	404.504	400.665	22.1135	0
Scaffold901	381511	383424	Nk22_Df_03-2~0.9	1.2	0.9	0	0	1379	209.983	174.248	7.73183	0
Scaffold901	385182	386802	Nk22_Df_04~0.4	1	0.4	0	0	12243	1214.77	753.16	80.0064	15.8032
Scaffold901	388090	390258	Nk22_Df_05~0.7	0.9	0.7	0	0	5685	0	0	4.79989	0
Scaffold901	391493	394615	Nk22_Df_06~0.5	1	0.5	0	0	4391	240.349	229.478	0.930238	0
Scaffold901	403969	405397	Nk22_Df_07~0.4	0.8	0.4	0	0	577	0	0	1.49763	0
Scaffold901	417540	419610	Nk22_Df_08-2~1.4	1.6	1.4	0	0	16774	159.146	100.463	247.389	25.369
Scaffold901	418352	420273	Nk22_Df_08-3~1.1	1.2	1.1	0	0	16774	159.146	100.463	247.389	25.369
Scaffold901	420438	423817	Nk22_Df_09~0.4	1	0.4	0	0	13799	0	0	247.389	0
Scaffold912	270179	274655	FoxB_Dr_04~0.9	0.3	0.9	0	0	1177	172.37	170.5	0	0
Scaffold912	275068	276339	FoxB_Dr_03-3~0.8	1.4	0.8	0	0	2020	329.933	340.062	0	0
Scaffold912	275194	278194	FoxB_Dr_03~0.6	0.2	0.6	0	0	2944	412.474	340.062	0	0
Scaffold912	276860	277940	FoxB_Dr_03-2~0.5	0.9	0.5	0	0	924	82.5412	0	0	0
Scaffold912	281931	283323	FoxB_Dr_02-3~0.9	0.6	0.9	0	0	3916	528.889	388.357	2.85283	0
Scaffold912	283927	284397	FoxB_Dr_02-2~1	0.7	1	0	0	0	0	0	0	0
Scaffold912	285042	288274	FoxB_Dr_01~1.2	0.5	1.2	0	0	1708	0	140.886	0	0
Scaffold912	291433	294947	FoxB_Ur_01~2.2	1.6	2.2	0	1	5514	1461.87	828.569	8.26985	3.64075
Scaffold912	295967	296766	FoxB_Ur_02-3~0.7	0.9	0.7	0	0	867	0	104.836	0	0
